# Supplementary material for: Genome-wide analysis of codon usage bias in four sequenced cotton species
Source: PLoS One. 2018 Mar 27;13(3):e0194372. doi: 10.1371/journal.pone.0194372 (PMC5870960; doi:10.1371/journal.pone.0194372)
Supplement: S1 Table — (XLSX) [file pone.0194372.s001.xlsx]

## Sheet: Sheet1
S1 Table. The correlation analysis between codon usage bias indices in 4 cotton species and 4 subgenomes
	G. arboreum	G. raimondii	G. hirsutum	G. barbadense	At1	Dt1	At2	Dt2	G. arboreum	G. raimondii	G. hirsutum	G. barbadense	At1	Dt1	At2	Dt2	G. arboreum	G. raimondii	G. hirsutum	G. barbadense	At1	Dt1	At2	Dt2	G. arboreum	G. raimondii	G. hirsutum	G. barbadense	At1	Dt1	At2	Dt2	G. arboreum	G. raimondii	G. hirsutum	G. barbadense	At1	Dt1	At2	Dt2	G. arboreum	G. raimondii	G. hirsutum	G. barbadense	At1	Dt1	At2	Dt2
	T3s	T3s	T3s	T3s	T3s	T3s	T3s	T3s	C3s	C3s	C3s	C3s	C3s	C3s	C3s	C3s	A3s	A3s	A3s	A3s	A3s	A3s	A3s	A3s	G3s	G3s	G3s	G3s	G3s	G3s	G3s	G3s	ENC	ENC	ENC	ENC	ENC	ENC	ENC	ENC	GC3s	GC3s	GC3s	GC3s	GC3s	GC3s	GC3s	GC3s
C3s	-.629**	-.677**	-.669**	-.654**	-.670**	-.668**	-.659**	-.659**
A3s	.053**	.076**	.114**	.074**	.114**	.114**	.069**	.069**	-.423**	-.459**	-.474**	-.432**	-.476**	-.472**	-.423**	-.423**
G3s	-.323**	-.285**	-.310**	-.310**	-.310**	-.310**	-.304**	-.304**	-.020**	.044**	.021**	-.015**	.016**	.025**	-.021**	-.021**	-.375**	-.386**	-.395**	-.385**	-.380**	-.407**	-.389**	-.389**
ENC	-.323**	-.365**	-.325**	-.354**	-.324**	-.327**	-.359**	-.359**	.327**	.315**	.285**	.343**	.279**	.290**	.353**	.353**	-.120**	-.151**	-.134**	-.103**	-.108**	-.155**	-.087**	-.087**	.084**	.168**	.129**	.089**	.115**	.142**	.075**	.075**
GC3s	-.750**	-.745**	-.757**	-.763**	-.761**	-.754**	-.764**	-.764**	.768**	.814**	.801**	.783**	.802**	.799**	.783**	.783**	-.631**	-.646**	-.670**	-.639**	-.664**	-.674**	-.636**	-.636**	.585**	.579**	.579**	.570**	.573**	.584**	.565**	.565**	.313**	.356**	.308**	.327**	.295**	.320**	.324**	.324**
GC	-.548**	-.479**	-.531**	-.583**	-.535**	-.529**	-.597**	-.597**	.495**	.498**	.531**	.522**	.531**	.532**	.528**	.528**	-.570**	-.592**	-.611**	-.567**	-.601**	-.619**	-.562**	-.562**	.277**	.236**	.254**	.268**	.238**	.267**	.276**	.276**	.249**	.291**	.254**	.256**	.233**	.271**	.253**	.253**	.687**	.644**	.683**	.704**	.677**	.689**	.716**	.716**
		S
