# Supplementary material for: Genome-wide analysis of codon usage bias in four sequenced cotton species
Source: PLoS One. 2018 Mar 27;13(3):e0194372. doi: 10.1371/journal.pone.0194372 (PMC5870960; doi:10.1371/journal.pone.0194372)
Supplement: S2 Table — (XLSX) [file pone.0194372.s002.xlsx]

## Sheet: Sheet1
S2 Table. The RSCU values of CDSs in 4 cotton species and 4 subgenomes.
		G. arboreum	G. raimondii	G. hirsutum	G. barbadense	At1	Dt1	At2	Dt2
Phe	UUU	1.13	1.17	1.13	1.13	1.13	1.13	1.13	1.13
	UUC	0.87	0.83	0.87	0.87	0.87	0.87	0.87	0.87
Leu	UUA	0.92	0.91	0.91	0.91	0.91	0.92	0.92	0.92
	UUG	1.56	1.54	1.56	1.55	1.56	1.55	1.53	1.57
Ile	AUU	1.4	1.43	1.4	1.4	1.4	1.4	1.4	1.4
	CUC	0.74	0.7	0.75	0.75	0.75	0.74	0.75	0.73
	CUA	0.6	0.59	0.59	0.59	0.59	0.61	0.62	0.6
	CUG	0.68	0.71	0.69	0.69	0.69	0.68	0.68	0.68
	UCA	1.36	1.39	1.37	1.37	1.37	1.35	1.35	1.36
	AUC	0.82	0.77	0.83	0.83	0.83	0.83	0.83	0.82
	AUA	0.78	0.8	0.78	0.77	0.78	0.78	0.77	0.78
Val	GUU	1.7	1.74	1.7	1.71	1.7	1.68	1.67	1.69
	GUC	0.63	0.62	0.64	0.64	0.64	0.64	0.65	0.64
	GUA	0.66	0.67	0.65	0.65	0.66	0.66	0.66	0.66
	AGU	1.03	1.05	1.02	1.02	1.02	1.05	1.04	1.05
	CCA	1.37	1.39	1.38	1.38	1.38	1.38	1.38	1.38
	UCC	0.83	0.79	0.83	0.83	0.84	0.82	0.82	0.82
Thr	ACU	1.42	1.47	1.41	1.42	1.41	1.4	1.4	1.41
	UCG	0.52	0.46	0.51	0.51	0.51	0.53	0.53	0.52
	ACA	1.25	1.3	1.26	1.26	1.26	1.26	1.26	1.27
	AGC	0.76	0.74	0.76	0.76	0.76	0.78	0.78	0.77
Pro	CCU	1.53	1.58	1.53	1.53	1.52	1.52	1.52	1.52
	CCC	0.6	0.59	0.6	0.6	0.61	0.61	0.61	0.6
	GCA	1.27	1.31	1.27	1.27	1.27	1.27	1.27	1.27
	CCG	0.49	0.45	0.49	0.49	0.49	0.5	0.5	0.5
Tyr	UAU	1.2	1.24	1.2	1.2	1.2	1.2	1.19	1.2
	ACC	0.9	0.85	0.9	0.9	0.91	0.89	0.89	0.89
His	CAU	1.35	1.37	1.34	1.34	1.34	1.34	1.33	1.35
	ACG	0.43	0.39	0.42	0.42	0.42	0.44	0.45	0.43
Ala	GCU	1.68	1.73	1.68	1.69	1.68	1.67	1.66	1.67
	GCC	0.72	0.68	0.72	0.72	0.72	0.72	0.73	0.72
Gln	CAA	1.19	1.14	1.18	1.18	1.18	1.19	1.19	1.2
	GCG	0.33	0.29	0.32	0.32	0.32	0.34	0.35	0.33
Asn	AAU	1.21	1.25	1.21	1.21	1.21	1.21	1.21	1.21
	UAC	0.8	0.76	0.8	0.8	0.8	0.8	0.81	0.8
Asp	GAU	1.43	1.45	1.43	1.43	1.43	1.42	1.42	1.43
	CAC	0.65	0.63	0.66	0.66	0.66	0.66	0.67	0.65
Glu	GAA	1.13	1.13	1.14	1.13	1.14	1.13	1.13	1.13
	CAG	0.81	0.86	0.82	0.82	0.82	0.81	0.81	0.8
Cys	UGU	1.13	1.14	1.12	1.12	1.13	1.12	1.12	1.13
	AAC	0.79	0.75	0.79	0.79	0.79	0.79	0.79	0.79
Gly	GGU	1.28	1.31	1.29	1.29	1.29	1.27	1.27	1.28
	AAG	0.99	1	0.99	1	0.99	0.99	0.98	0.99
	GGA	1.26	1.28	1.25	1.25	1.26	1.26	1.26	1.26
	GAC	0.57	0.55	0.57	0.57	0.57	0.58	0.58	0.57
	CUU	1.5	1.55	1.51	1.51	1.51	1.49	1.49	1.49
	GAG	0.87	0.87	0.86	0.87	0.86	0.87	0.87	0.87
	GUG	1.01	0.97	1	1	1	1.02	1.02	1.01
	UGC	0.87	0.86	0.88	0.88	0.87	0.88	0.88	0.87
Arg	CGU	0.81	0.82	0.81	0.81	0.8	0.8	0.8	0.79
	CGC	0.43	0.43	0.43	0.43	0.43	0.42	0.43	0.42
	CGA	0.79	0.77	0.78	0.79	0.78	0.79	0.8	0.79
	CGG	0.55	0.55	0.56	0.56	0.55	0.55	0.56	0.55
	AGA	1.84	1.87	1.84	1.83	1.84	1.84	1.82	1.86
	AGG	1.59	1.56	1.58	1.58	1.59	1.59	1.59	1.59
Ser	UCU	1.5	1.58	1.51	1.51	1.5	1.48	1.47	1.49
	GGC	0.65	0.63	0.65	0.65	0.65	0.65	0.66	0.65
Lys	AAA	1.01	1	1.01	1	1.01	1.01	1.02	1.01
	GGG	0.81	0.78	0.81	0.81	0.81	0.82	0.82	0.82
